# Supplementary material for: Genetic selection for growth, wood quality and resin traits of potential Slash pine for multiple industrial uses
Source: For Res (Fayettev). 2024 Jun 20;4:e023. doi: 10.48130/forres-0024-0020 (PMC11524238; doi:10.48130/forres-0024-0020)
Supplement: Supplementary file 1 — Supplementary data to this article can be found online. [file forres-0024-0020-S1.zip]

Archive with 4 entries (4 files):
- 10.48130_forres-0024-0020-Suppl-TableS2.pdf
- 10.48130_forres-0024-0020-Suppl-TableS3.pdf
- 10.48130_forres-0024-0020-Suppl-TableS4.pdf
- 10.48130_forres-0024-0020-Suppl-TableS1.xlsx
