# Supplementary material for: Genetic selection for growth, wood quality and resin traits of potential Slash pine for multiple industrial uses
Source: For Res (Fayettev). 2024 Jun 20;4:e023. doi: 10.48130/forres-0024-0020 (PMC11524238; doi:10.48130/forres-0024-0020)
Supplement: Supplementary file 1 — Supplementary data to this article can be found online. [file forres-0024-0020-S1.zip › 10.48130_forres-0024-0020-Suppl-TableS1.xlsx]

## Sheet: Sheet1
Supplemental Table S1. The information of phenotype data
ID	Block	Fam	DBH	Ht	Huc	Crown	ARW	AMP	Pd	MOE	OY	Alpha_pinene	Beta_pinene	Abietic_acid	Levopimaric_acid
T01	C3	8-131	18.9	15.5	3.9	3.1	4.05217	0.375796	22.5	2.548	2.435	6.4598	7.92076	10.451	17.685
T02	C3	8-131	19.84	15.7	9.35	2.3	3.42174	0.421129	20	2.645	2.345	8.6672	10.5075	3.7861	23.9982
T03	C3	8-131	22.12	15	4.92	5.1	3.87391	0.429642	22	2.345	1.565	17.0092	20.3798	NA	22.8492
T04	C3	8-131	27.8	15.3	4.69	4.1	3.94348	0.401034	21.5	2.294	1.995	22.7111	27.187	8.8531	20.8512
T05	C3	8-131	21.9	13	8.07	3.2	5.23043	0.367251	20.5	2.609	1.68	20.9743	25.1096	9.5516	20.8429
T06	C3	11-6	17.14	14.2	8.89	3.6	3.67391	0.354692	19.5	2.412	0.2	NA	NA	8.2763	23.7313
T07	C3	11-6	16.82	13.6	10.97	6.5	5.2486	0.303701	19	2.904	2.115	18.2535	21.862	8.6636	21.8902
T08	C3	11-6	23.66	17.5	9.2	4.5	5.23879	0.482687	21	2.986	1.52	9.6258	11.635	11.4366	22.7719
T09	C3	CK2	24.52	16.1	6.26	4	2.91304	0.390473	20	3.22	1.55	12.8806	15.4781	10.3501	22.5562
T10	C3	8-126	23.2	14.8	10	4.6	3.72174	0.438965	21.5	2.876	1.12	8.2868	10.0608	7.7029	24.6235
T100	C4	0-510	26.06	16.85	5.62	4.7	5.44783	0.44966	20.7	3	1.45	21.8189	26.1194	10.6043	24.6102
T101	C4	2-101	29	16.7	12.2	3.1	NA	0.51409	19.5	2.469	2.68	7.5187	9.15985	8.999	22.947
T102	C4	0-636	14.2	15.8	12.5	4.1	4.21304	0.379711	17.5	3.203	1.49	12.9076	15.5101	8.829	24.5511
T103	C4	0-1027	22.54	17.1	10.24	2.1	4.48696	0.277536	20	3.436	1.75	15.8294	18.9765	8.6809	23.8738
T104	C4	0-373	25.78	19.1	12.46	3.2	3.61304	0.324848	19	2.92	0.4137	19.9804	23.9222	9.1223	24.7579
T105	C4	7-77	18.82	22.3	10.78	3.1	4.81304	0.450492	23	3.487	NA	17.4875	20.9493	9.5268	18.345
T106	C6	8-126	19.68	20.1	8.52	3.4	3.53043	0.618101	19.5	2.581	NA	18.1471	21.7352	10.1734	11.1788
T107	C6	8-126	27.58	17.3	12.44	3.5	5.89565	0.416587	25	2.668	2.02	19.2183	23.0126	10.1259	23.2943
T108	C6	0-1339	21.76	19	10.52	3	4.1087	0.360793	20	3.393	2.356	17.873	21.4085	9.594	17.4465
T109	C6	0-373	18.9	17.5	8.42	3.7	4.31304	0.646092	23	2.929	2.21	17.3384	20.7718	3.5966	25.2098
T11	C3	8-126	26.18	15.2	10.82	5	5.8543	0.321309	17	2.516	1.795	15.1867	18.2128	NA	23.5492
T110	C6	CK3	19.38	18.9	9.02	5	2.2467	0.38669	15.5	3.211	NA	17.3501	20.7857	3.1203	25.1668
T111	C6	0-373	15.32	17.3	9.38	3.1	4.34622	0.628765	19	3.239	1.35	15.3882	18.4522	3.316	24.4302
T112	C6	0-510	14.76	16.7	10.63	3.7	3.23043	0.398388	19	3.124	2.14	16.4356	19.6973	NA	23.3966
T113	C1	8-126	19.88	18.9	10.5	5.5	3.34563	0.638052	19.5	2.705	NA	10.4638	12.6224	4.4274	23.94
T114	C1	0-1027	24.18	17.7	8.68	4	4.5913	0.367493	23.5	3.256	2.54	22.5407	26.9831	NA	NA
T115	C1	0-1339	20.78	19.8	8.3	3.6	3.24561	0.407582	18.5	3.823	1.52	15.0792	18.0852	NA	23.4413
T116	C1	0-1339	18.44	16.7	6.82	3.2	4.77526	0.367204	20	2.455	1.595	13.6599	16.4013	NA	24.6345
T117	C1	8-131	25.6	14	7.63	5	3.83913	0.440215	20	3.002	1.53	21.8236	26.1251	4.9874	24.3056
T118	C1	3-1	12.3	17.5	7.78	1.9	3.41739	0.383058	19.5	3.366	NA	21.2186	25.4016	3.5377	19.71
T119	C1	0-373	21.12	13.5	10.99	2.5	4.18696	0.39137	20.5	3.27	1.5	14.9989	17.9898	4.1491	18.8302
T12	C3	8-126	19.64	18.3	8.82	4.1	3.16087	0.332508	20	2.96	1.42	15.3977	18.4635	10.9114	23.3496
T120	C1	0-1077	26.5	15	4.8	2.1	3.93913	0.304441	20.5	3.399	1.14	21.4521	25.6808	5.6737	16.4154
T121	C3	8-131	18.04	15.5	8.69	3.7	4.13458	0.749794	20.5	2.603	NA	15.3977	18.4635	8.8479	16.8577
T122	C3	0-1077	15.02	19.7	8.62	4.1	3.9769	0.483096	20.5	3.767	NA	19.7988	23.7054	10.6378	16.3395
T123	C3	0-1077	26.6	15.7	7.25	4.1	6.24576	0.262094	24.5	2.841	1.59	15.2836	18.3279	10.6439	20.9931
T124	C3	7-77	16.44	16.1	7.58	2.5	NA	0.34573	23.5	2.207	1.625	13.2148	15.8739	6.2152	24.0024
T125	C3	7-77	21.9	12	9.82	2	NA	0.279564	19	3.425	NA	16.6939	20.0046	11.474	21.162
T126	C3	10-73	14.62	19.8	9.95	3.2	4.3487	0.340382	20.5	2.821	2.075	10.2677	12.3912	8.9662	19.8046
T127	C3	0-464	20.56	18.6	4.53	3	4.3465	0.444131	19	3.24	NA	16.8471	20.1869	8.4333	25.934
T128	C3	0-1339	19.2	17.9	8.04	3.1	4.37391	0.527788	22.5	2.466	2.64	9.389	11.3563	8.1801	22.224
T129	C3	0-1027	21.44	16.5	11.58	1.8	4.34639	0.397904	19.5	2.798	1.605	17.2343	20.6478	3.259	28.5817
T13	C3	8-126	21.4	15.5	11.03	1.8	5.6848	0.428327	18.5	2.968	1.195	15.0416	18.0405	3.5423	24.2165
T130	C3	0-1027	20.18	20.7	6.6	2.1	NA	0.556484	18.5	2.509	1.315	13.1903	15.8449	3.8186	25.241
T131	C3	0-636	16.82	16.2	7.2	2.4	4.85489	0.347154	18.5	3.84	1.055	13.6735	16.4174	3.5673	18.9653
T132	C3	0-510	21.02	16	10.89	2.4	3.74783	0.617889	20.5	2.663	1.695	20.8364	24.9448	2.5099	25.241
T133	C3	3-1	26.8	17.7	11.13	1.7	4.58696	0.323988	19	2.823	NA	13.1023	15.7406	2.9164	16.8818
T134	C6	10-105	23.14	17.4	12.26	1.5	4.9	0.767478	18.5	2.694	1.51	13.3741	16.0626	8.6268	22.4798
T135	C6	10-105	17.2	19.2	11.54	3.4	3.36522	0.367314	20	2.911	NA	13.7045	16.4541	8.4747	23.2201
T136	C6	0-1339	29	17.3	13.53	3.9	3.8087	0.326797	22	2.707	2.795	15.922	19.0865	8.5522	22.7665
T137	C6	0-1339	23.26	17.5	13.57	4	NA	0.781859	21.5	3.037	2.535	21.3486	25.557	10.6043	15.6739
T138	C6	0-636	20.7	18.6	9.81	2.2	4.83043	0.342126	20.5	2.682	NA	18.4398	22.0841	9.3589	23.6678
T139	C6	0-1077	25.36	15.7	9.13	3.2	4.4	0.605446	21	2.42	NA	13.5926	16.3215	11.045	24.6731
T14	C3	CK4	17.08	15	9.71	3.5	4.66087	0.783386	19	4.171	NA	8.4209	10.2182	10.6631	21.6826
T140	C6	0-1077	25.68	22.5	9.1	3.5	4.07391	0.357506	21.5	2.61	3.085	16.944	20.3022	9.658	22.6728
T141	C6	2-101	19.26	17.8	14.3	3.6	3.97758	0.47046	18	3.073	2.005	NA	NA	9.8361	24.79
T142	C6	8-131	14.54	20.1	11.78	3.2	NA	0.568099	19	2.816	NA	21.1228	25.2871	10.629	22.9919
T143	C6	0-1027	22	22.7	10.46	3.2	3.24348	0.646092	19.5	2.489	1.995	21.9733	26.3041	10.3882	22.3548
T144	C6	6-22	15.62	18.7	11.1	3.9	3.7087	0.294158	20	2.661	2.84	20.1066	24.0729	10.4772	23.2426
T145	C6	CK3	15.72	17.5	10.9	2.6	4.02174	0.409028	19	2.932	NA	NA	NA	4.1054	14.5275
T146	C6	CK3	19.6	20	9.95	3.8	4.11304	0.375067	23	2.9976	2.865	22.6485	27.1121	9.5085	21.3
T147	C6	CK3	18.3	17.3	11.07	2.4	4.06087	0.382705	14.5	3.743	1.41	NA	NA	9.996	23.802
T148	C6	11-6	13.9	21.7	10.8	3.3	4.43913	0.378549	19.5	2.978	1.76	18.5088	22.1663	8.1863	24.1438
T149	C6	0-53	17.74	18.5	8.98	3.1	4.85652	0.323705	21	3.647	2.08	NA	NA	9.3029	23.1492
T15	C3	CK4	20.66	14.2	12.1	4.5	3.57826	0.314595	22	3	1.46	16.1233	19.3259	8.5118	20.5575
T150	C6	8-49	24.18	21.8	9	2.2	5.68696	0.464204	20	2.595	1.445	21.8083	26.1068	6.2983	17.2812
T151	C1	10-73	17.94	13.8	8.48	2	4.76087	0.686179	19	2.683	1.25	9.5373	11.5308	6.1041	NA
T152	C1	6-22	20.12	15.7	8.9	4.6	3.17826	0.678669	20	2.833	NA	19.8746	23.7959	6.6862	18.4609
T153	C1	2-325	20.02	15.8	9.73	3.9	4.46957	0.328795	20.5	3.203	NA	7.6858	9.3557	NA	24.0845
T154	C1	7-77	15.74	16.5	6	3.4	4.17391	0.384643	18	3.321	2.815	17.0779	20.4616	9.1112	25.8256
T155	C1	7-77	18.64	11.8	10.1	2.4	NA	0.271103	20.5	3.003	NA	21.6925	25.9682	NA	15.0457
T156	C1	2-296	17.82	15.1	10.54	3.3	4.24568	0.382208	16	2.876	1.15	13.7897	16.5551	6.406	21.0134
T157	C1	2-101	18.14	16.4236	10.66	2.8	4.38696	0.472718	17.357	3.046	NA	13.3348	16.016	NA	NA
T158	C1	0-636	24.06	17.5	9.38	4.6	3.65652	0.318669	21.5	2.791	1.84	15.4147	18.4837	10.9012	14.46
T159	C1	11-6	16.9	17.5	10.4	3.4	4.56957	0.416006	18.5	2.786	NA	16.0736	19.2668	11.8464	18.6232
T16	C3	CK4	27	18	8.74	3.8	5.82609	0.412737	22	2.957	2.42	NA	NA	9.7631	15.8103
T160	C1	7-258	27.6	18.4	7.3	4.5	5.03043	0.386754	17.5	3.085	1.805	20.2888	24.2905	8.5805	24.029
T161	C1	8-131	13.4	12.9	8.08	3.2	3.47391	0.452106	19.5	2.991	1.115	20.2888	24.2905	10.8026	19.5038
T162	C1	0-510	17.12	17.1	9.13	5.2	3.49565	0.404657	20	3.67	1.835	18.2563	21.8653	9.421	NA
T163	C1	0-373	18.58	13.5	8.31	5	3.59565	0.332749	18.5	3.149	1.12	20.5091	24.5537	10.0464	21.8376
T164	C1	0-1077	18.96	16.7	8.5	3.7	3.73913	0.346845	21	2.677	NA	12.9974	15.6164	9.996	17.3219
T165	C1	0-1077	21.28	17	10	3.1	6.30435	0.369828	20.5	3.033	1.595	7.141	8.71747	9.3212	17.2575
T166	C1	8-49	14.9	16.2	9.13	4.2	5.05652	0.282895	22	3.506	1.01	19.5763	23.4398	NA	NA
T167	C4	2-101	14.08	17.7	8.63	4	NA	0.408095	19.5	2.73	NA	8.7201	10.5697	4.8455	15.0163
T168	C4	2-101	22.8	15.8	8.5	4	NA	0.392089	19	3.05	NA	14.7569	17.7025	10.4363	NA
T169	C4	3-1	22.12	14.7	8.56	4	3.71304	0.289624	17	2.729	NA	19.2164	23.0103	9.4182	18.8122
T17	C3	0-1077	17.18	14.6	8.91	4.2	5.58261	0.277887	23.5	2.96	2.49	19.3382	23.1556	10.8109	NA
T170	C4	3-1	20.16	17.3	9.88	4.5	4.26087	0.317948	16	2.874	2.46	12.6196	15.1692	3.9803	24.4515
T171	C1	3-1	15.36	15.5	11.7	3.6	3.97826	0.411845	17.2457	3.03	1.56	16.0258	19.2099	10.3244	25.2148
T172	C4	CK3	28.1	17.1	12.21	4.8	3.52727	0.334474	17.5	3.488	1.58	17.2738	20.6948	10.2455	20.1422
T173	C4	CK3	20.82	16.7	6.24	4	3.85652	0.278254	18	3.118	1.76	18.19	21.7863	2.7307	24.458
T174	C4	CK3	14.72	13.7	11.75	4.2	4.3573	0.327863	19.5	2.564	1.79	18.7158	22.4132	NA	25.3901
T175	C4	0-1027	15.08	20	10	3.3	5.25652	0.443107	20.5	2.768	NA	7.252	8.84744	3.3026	21.9114
T176	C4	0-510	25.18	16.5465	10.66	4	3.9	0.44966	20.5324	3	NA	12.7559	15.3305	12.215	24.0279
T177	C4	0-510	15.86	15.5	10.85	3.1	3.2087	0.338281	20.5	2.983	NA	13.615	16.3481	12.1576	22.8492
T178	C4	10-105	11.66	19	12.22	3.6	4.32174	0.466077	19	3.659	NA	19.3852	23.2117	10.2319	17.509
T179	C4	CK1	16.74	18.3	10.15	4.6	5.25652	0.368317	21.5	3.124	NA	NA	NA	3.1542	NA
T18	C3	10-105	14.64	18.3	10.06	3.7	NA	0.565372	21	3.278	NA	18.3349	21.959	2.8834	17.4623
T180	C4	0-1077	20.16	16.3	11.42	3.6	4.0087	0.364817	20.5	3.129	2.49	NA	NA	3.1021	21.7858
T181	C4	0-1077	12.94	17.3	10.76	4.5	4.6945	0.290404	23	3.368	0.24	18.8497	22.5729	4.619	25.4803
T182	C4	10-73	18.6	20.3	10.76	4.2	4.79845	0.3801	16	3.505	1.36	24.1172	28.8712	NA	23.7238
T183	C4	CK2	15.14	21.9	12	4	4.5913	0.414423	23	3.294	1.98	17.0143	20.3859	4.5306	20.5087
T184	C4	11-6	14.86	15.4	8.36	3	4.26957	0.439936	18.5	2.962	0.9	18.7301	22.4302	NA	22.0983
T185	C4	11-6	22.58	15.8	3.23	1.8	5.76087	0.275959	20	3.057	1.47	NA	NA	4.2153	18.2883
T186	C4	0-464	21	13.9	8.52	5.5	3.92174	0.273394	17.5	3.682	1.99	13.0432	15.6706	3.0052	25.1095
T187	C4	11-26	19.1	15.7	11.22	4	3.26522	0.226737	20	3.64	NA	18.5846	22.2567	5.3062	22.7067
T188	C4	6-22	13.94	17.8	6.3	4	3.95885	0.317236	17	3.771	NA	17.0917	20.478	8.7072	23.6538
T189	C4	6-22	12.74	16.3	11.25	3.5	4.03913	0.195768	18.5	2.896	NA	18.7684	22.4759	11.897	25.3744
T19	C3	10-105	19	17.3	10.18	5	NA	0.49158	21	3.114	1.155	19.1289	22.9059	9.4592	22.2342
T190	C4	6-22	18.96	17.9	8.83	3.2	3.35761	0.285972	17.5	3.091	NA	22.2154	26.5938	7.0062	19.3012
T191	C4	6-22	21.44	16.246	11.2	3.2	3.98768	0.353084	21.475	2.616	2.42	17.4733	20.9324	NA	23.895
T192	C4	0-53	17.4	20.7	9.46	1.4	3.45813	0.356542	17.5	3.479	1.97	9.3658	11.329	18.3717	17.46
T193	C4	0-53	27.87	21.5	9.96	4	4.03475	0.284761	19	2.921	2.9	10.4176	12.5679	9.8499	11.4488
T194	C4	0-53	19.96	22.8	8.66	2.4	5.694	0.291501	20.5	2.938	2.58	14.5523	17.4597	11.302	26.0368
T195	C4	8-131	21.347	14.5	7.2	2.6	4.93568	0.282747	17.5	3.264	1.97	18.9295	22.668	7.7821	21.5399
T196	C4	8-131	26.8	13.3	8.78	5	3.79354	0.38722	17.5	3.212	NA	NA	NA	8.3008	21.4187
T20	C3	2-296	26.69	14	9.88	3.8	NA	0.532735	18.5	2.407	0.785	22.3738	26.7833	9.8815	15.3315
T200	C4	3-1	18.58	15.5	11.54	2.4	4.8087	0.411845	17	3.03	NA	9.6906	11.7113	9.7863	NA
T201	C6	0-1339	17.06	17.457	7.51	3.9	5.48795	0.326797	22.57	2.707	2.795	12.0179	14.4574	7.5769	20.2297
T202	C3	8-47	14.64	14.5	8.63	5	NA	0.351661	19	3.035	1.095	13.1895	15.8439	3.902	22.1233
T203	C4	2-101	17.18	15.9	11	4.2	NA	0.392089	19.89	3.05	NA	10.4858	12.6483	13.0708	24.6408
T204	C4	3-1	21.1	18.3645	13.53	3.8	5.50435	0.304778	17.2845	3.201	NA	10.2765	12.4015	10.7982	22.7602
T205	C6	0-1339	23.5	17.347	9.71	4.2	4.03913	0.781859	21.457	3.037	2.535	16.422	19.6811	12.3667	20.0475
T206	C6	0-1077	18.8	24.5	8.63	4.8	4.12174	0.357506	22.5	2.61	3.085	NA	NA	NA	15.2167
T207	C4	2-101	21.2	14.8	8.91	3.2	NA	0.392089	19.456	3.05	NA	15.1142	18.1267	4.5496	17.487
T208	C4	3-1	24.9	17.8765	12.5	3.5	3.23913	0.317948	16.987	2.874	2.59	12.6932	15.2563	9.7022	22.8284
T209	C4	2-90	14.8	15.5	8.52	4	3.06087	0.348326	17.5	2.769	2.8	11.91	14.3299	9.1554	25.4616
T21	C4	11-26	14.6	15.765	10.66	4.15	4.95652	0.226737	21.437	3.64	2.47	13.1246	15.767	9.7891	24.9332
T210	C4	0-510	22.1	15.9877	2.4	3.2	4.98677	0.338281	20.8765	2.983	NA	11.6517	14.0246	10.999	20.9115
T211	C6	2-325	18.8	10.15	9.58	3.1	NA	0.6374	18.85	2.668	NA	12.9094	15.5122	10.942	23.3231
T22	C3	2-325	20.62	18.3	7.12	3	NA	0.642049	22.5	3.528	2.33	13.028	15.6526	8.2137	21.8502
T220	C6	2-325	18.3	15.5	3.8	3.4	NA	0.618382	19.3	3.034	NA	17.5444	21.0171	10.5045	24.8953
T221	C6	8-49	17.74	6.85	11.2	3.2	NA	0.424729	23.9	2.673	NA	13.3095	15.9861	9.4106	22.7809
T222	C6	11-6	21.38	21.7	3	3.3	NA	0.582596	20.15	3.204	2.59	13.5198	16.2352	5.9427	22.2156
T223	C6	4-9	20.66	10.1	7.19	4.5	NA	0.420435	24	2.107	2.84	8.1384	9.88657	NA	21.0036
T224	C6	10-105	17.2	15.1	9.9	2	NA	0.473193	22.75	2.259	1.69	13.1325	15.7764	5.4295	NA
T225	C6	6-22	18.68	18.1	2.2	3	NA	0.534132	21.3	3.379	0.58	12.0265	14.4676	4.1746	24.3525
T226	C6	8-47	23.1	9.15	12.17	4.6	NA	0.59732	19.5	2.956	NA	13.2236	15.8843	9.0786	21.591
T227	C1	2-101	20.1	18.8	9.73	3.15	2.53478	0.36973	19.5	2.861	2.15	10.2441	12.3633	8.6553	21.2177
T229	C1	7-77	20.8	16.874	10.1	3.75	4.21304	0.384643	17.946	3.321	2.815	8.2203	9.98269	10.5408	21.7575
T23	C1	2-296	22.4	15.2463	5.7	5	3.33043	0.382208	16.4587	2.876	1.15	11.9799	14.4125	9.5324	21.5332
T230	C3	0-464	22.1	17	10.54	3.35	4.25217	0.402807	21.5	3.359	1.545	14.8242	17.7824	9.7623	21.7308
T231	C1	2-101	20.3	16.1	3.3	3.1	3.88261	0.472718	17	3.046	NA	8.6752	10.5169	10.2592	21.9524
T232	C1	CK1	19.8	10.2	4	4	5.06087	0.389761	18	2.972	NA	8.0004	9.72464	10.6915	21.8362
T233	C1	0-636	18.12	8	10.52	3.7	5.86522	0.369208	18.5	3.271	1.87	14.8887	17.859	11.5707	NA
T234	C1	6-22	22.3	15.5	3.2	2.8	NA	0.509184	21.85	3.105	2.9	8.5789	10.4038	10.7481	19.92
T235	C1	5-39	23.5	9.33	3	3.2	NA	0.578507	20.25	2.72	2.67	15.843	18.9926	10.506	23.8687
T236	C1	0-465	30.4	10.33	12.08	3.1	NA	0.639445	18.8	3.441	1.86	8.071	9.80747	11.4869	NA
T237	C1	0-373	16	18.1	10.23	3.8	NA	0.576257	20.3	3.564	1.46	15.1419	18.1596	5.2892	16.929
T238	C1	5-12	15.8	17.7	12.01	4	NA	0.42248	23.95	2.683	NA	10.3528	12.4915	6.0898	NA
T239	C1	CK2	18.44	16.9	9.43	4	NA	0.618382	19.3	3.185	NA	11.66	14.0344	11.4416	NA
T24	C1	4-49	32.5	15.9	9.43	2	NA	0.664802	18.7	3.495	NA	8.5495	10.3692	9.4008	NA
T240	C3	0-464	20.12	17.3	9.92	2.6	3.63913	0.345651	20	2.714	1.61	11.892	14.3086	4.4482	27.828
T241	C1	0-636	20.78	16.2	10.15	2.5	NA	0.525748	21.5	2.649	NA	9.6726	11.6901	9.887	16.2862
T25	C1	CK3	27.1	15.5	12.24	5.2	NA	0.609998	19.5	3.108	1.71	19.7866	23.6908	8.9081	NA
T250	C1	6-22	20.14	21.3	8.35	2.4	NA	0.624722	19.15	3.709	1.9	15.6798	18.7987	3.7107	20.724
T251	C1	11-6	23.67	15.9	9.92	1.9	NA	0.544561	21.05	2.76	3.26	16.4136	19.6711	3.1723	21.0919
T252	C1	0-465	17.24	16.3	8.62	3.3	NA	0.559489	20.7	3.32	NA	9.6798	11.6986	9.1345	17.2845
T253	C3	0-1077	21.1	15.246	12.54	3.3	3.34247	0.262094	24.2436	2.841	1.59	9.6381	11.6495	10.3898	12.7425
T254	C4	8-126	22.54	21.9	10.4	3.5	NA	0.673186	18	2.837	NA	14.74	17.6824	2.7723	24.9708
T255	C3	CK4	15.48	18	8.69	1.8	4.56522	0.412737	22	2.957	2.42	14.8364	17.7969	3.1054	21.1473
T256	C3	0-1077	17.52	19.3457	10.15	1.8	4.15217	0.483096	20.436	3.767	NA	18.6201	22.299	2.7351	11.7863
T257	C3	10-105	16.04	18.35	6.3	3.1	3.03043	0.565372	21.3547	3.278	NA	17.9827	21.5392	9.3228	18.4477
T258	C3	0-53	22.22	18.3	9.58	2	2.76957	0.350076	21.5	2.729	2.78	20.1578	24.1341	10.263	13.6837
T259	C3	2-325	20.24	18.58	10.34	1.6	NA	0.642049	22.857	3.528	2.33	18.8633	22.5891	10.4881	24.9635
T26	C3	0-53	21.44	15.4	10.86	1.8	4.12174	0.346008	17	3.898	NA	14.822	17.7798	2.6646	23.2019
T260	C3	0-1339	18.74	20.2	5.2	1.9	4.35709	0.658392	17.5	2.776	1.495	13.3675	16.0548	NA	22.224
T27	C3	0-373	18.6	17.4	8.76	3.7	3.54658	0.312559	25	3.126	2.635	16.1559	19.3646	2.758	19.32
T28	C3	0-373	21.8	15.7	7.9	2.8	5.2457	0.314306	17.5	3.307	NA	13.7156	16.4673	NA	NA
T29	C3	0-373	17.9	15	9.81	3.1	4.84368	0.616279	24	3.709	1.36	14.8702	17.837	3.0469	17.466
T30	C3	0-373	20.62	14.7	10.75	2.3	4.45879	0.298246	20.5	3.275	1.04	19.6045	23.4735	3.1108	NA
T31	C3	0-636	18.36	18.7	9.59	2.1	4.48261	0.455355	18.5	2.756	1.23	NA	NA	3.0231	NA
T32	C3	0-510	10.3	17.9	8.2	2.6	3.24826	0.425526	21	2.713	2.205	11.5859	13.9468	8.4157	16.9116
T33	C3	2-101	15.32	16.1	10.2	3	3.46565	0.398462	20	2.119	1.84	15.4744	18.5546	10.007	16.9116
T34	C3	3-1	20.48	18.7	10.1	4.1	4.64783	0.360534	21	2.715	2.495	11.6117	13.9773	10.7359	20.6685
T35	C3	2-296	20.28	14.7	9.84	3.7	NA	0.275103	17	3.153	1.11	17.0399	20.4164	10.1029	23.9378
T36	C3	8-49	14.86	14.5	5.18	3.1	NA	0.376795	18	2.747	1.46	13.5198	16.2352	10.0954	23.3106
T37	C3	7-258	16.96	12.5	8.51	4	NA	0.567391	18	3.346	1.26	18.9117	22.6468	3.354	24.7468
T38	C3	7-258	26.4	14	9.49	3.5	4.24767	0.55118	21	2.275	2.21	NA	NA	NA	23.2718
T39	C4	2-296	29.16	16.3	5.56	3.6	4.22466	0.331424	18	3.202	NA	17.8295	21.3567	3.0141	24.684
T40	C4	2-325	18.02	12.9	8.49	6	3.96587	0.254372	19.5	3.587	NA	13.7687	16.5302	11.0989	23.5975
T41	C4	8-131	25.96	14.7	2.5	4.6	3.95487	0.306889	17.5	2.706	3.75	10.2214	12.3366	9.1416	22.04
T42	C4	11-26	11.82	20.7	9.75	5	4.02465	0.41188	19.5	2.988	1.46	15.5183	18.6067	3.4753	23.9912
T43	C4	11-26	15.64	19.7	8.76	3	3.86548	0.293761	21.5	3.071	1.98	19.0992	22.8705	9.3769	19.6725
T44	C4	0-464	22.84	16.1	8.17	4.8	3.23458	0.414964	17.5	3.565	0.53	10.3965	12.543	10.2267	22.4731
T45	C4	11-6	14.78	18.1	9.64	4	4.33913	0.37759	18	3.003	0.86	7.7791	9.46509	10.3142	22.6988
T46	C4	11-6	12.9	18.5	9.38	3.4	4.61304	0.39686	20	3.192	0.98	13.5641	16.2877	9.4456	17.0989
T47	C4	0-636	15.98	21.3	9.74	4.7	3.65652	0.399328	20	3.165	0.53	19.4565	23.2968	NA	NA
T48	C4	10-73	16.08	16.5	10.01	3.2	5.41739	0.288666	17.5	2.391	NA	NA	NA	5.0234	24.9787
T49	C4	10-73	16.54	19	9.51	3.7	4.24759	0.477398	18.5	2.591	NA	16.5417	19.8235	5.0234	23.7791
T50	C4	10-73	19.96	16.2	11.5	3.6	4.48261	0.263543	22	2.561	1.89	19.2706	23.075	11.2172	22.4177
T51	C4	10-73	21.22	17.5	9.92	3.2	3.9913	0.390586	17.5	3.314	0.66	NA	NA	7.5571	22.0045
T52	C4	0-1077	16.82	16.8	7.5	2.2	2.23913	0.4209	17.5	3.282	1.58	20.9253	25.051	10.1977	23.4363
T53	C4	0-1077	24.92	12.18	8.38	3.8	3.33043	0.224119	25.5	2.734	0.89	NA	NA	9.8576	23.6089
T54	C4	0-1077	14.92	14.7	11.8	5	4.45217	0.26534	22.5	2.948	0.75	NA	NA	10.0433	25.2528
T55	C4	10-105	17.06	15.7	10.96	3.7	4.4087	0.306201	18.5	3.458	NA	NA	NA	10.1977	22.437
T56	C4	10-105	18.5	18.5	7.54	4	3.23043	0.382079	17.5	3.098	NA	19.7166	23.6073	9.4218	15.12
T57	C4	2-101	18.92	14.2	11	3.2	3.68696	0.37758	16.5	3.086	NA	18.3729	22.0043	9.6962	19.6599
T58	C1	3-1	18.68	18.1	7.03	3.8	5.73913	0.304778	18.3465	3.201	NA	NA	NA	9.4327	22.3042
T59	C4	3-1	20.42	16.3	11.67	3.4	6.33913	0.362515	21.5	2.715	2.58	20.0127	23.9608	10.0057	24.3228
T60	C4	0-636	22.34	15	11.76	3.7	3.91739	0.256924	23	2.619	2.7	NA	NA	8.7692	NA
T61	C4	0-636	16.46	16.3	10.91	3.6	5.64348	0.463299	17.5	3.217	3.59	19.812	23.7212	10.3663	20.5224
T62	C4	CK3	26.16	14.7	12.5	4	2.56957	0.255028	14.5	2.712	3.38	23.2758	27.8632	10.6394	16.8788
T63	C4	2-90	19.56	15.9867	11.66	4.1	3.4	0.348326	17.8	2.769	1.48	15.5461	18.6398	3.5635	23.2808
T64	C4	2-90	17.86	15.3	12.08	4.3	4.96522	0.25438	20.5	2.749	2.48	8.4303	10.2292	9.5434	22.485
T65	C4	2-90	23.28	18.3	14.43	4.1	3.21304	0.366522	18	3.427	0.36	8.7862	10.6474	10.6481	22.0983
T66	C4	2-90	26.98	15.9	12.06	4	4.37391	0.309178	20	3.154	2.66	8.2769	10.0491	10.5729	23.8829
T67	C4	2-90	16.86	17	11.12	4	4.9	0.324154	22	3.14	1.57	14.8887	17.859	10.7445	23.9431
T68	C4	8-47	21.38	19.2	10.76	4.2	4.06087	0.387586	20.5	2.74	0.25	6.8569	8.38502	11.4024	23.6385
T69	C4	0-510	16.1	17.2	11.1	2.6	4.3	0.427298	16.5	3.09	0.24	16.532	19.812	12.0811	21.0928
T70	C4	0-373	18.26	19.1	8.96	1.5	3.98696	0.410085	20	2.863	NA	10.478	12.6391	2.3451	15.5437
T71	C4	7-77	20.2	17.8	9.37	3.5	3.38696	0.294792	21.5	2.938	2.48	14.8491	17.8119	2.9007	23.4695
T72	C4	2-101	22.54	17.2	9.12	1.6	3.48261	0.377081	21	3.097	1.57	11.6519	14.0248	5.1709	24.0271
T73	C4	0-510	18.68	17.8	13.8	2.2	3.16522	0.420257	20.5	3.176	2.79	16.4726	19.7413	3.3987	23.4265
T74	C6	2-325	19.78	19.8	11.73	2.7	4.57696	0.480127	18	3.294	2.405	11.9269	14.3498	3.5173	22.4761
T75	C6	2-325	18.34	17.3	13.35	2.5	4.57876	0.73304	21	3.062	NA	10.3705	12.5123	NA	25.3597
T76	C6	0-510	15.58	20.8	9.97	3	4.34758	0.385022	22	2.956	2.765	14.5884	17.5025	2.3651	25.6095
T77	C6	0-1339	16.02	17	14.34	3	3.53043	0.545718	20.5	2.677	NA	7.1745	8.75669	10.9781	24.9357
T78	C6	0-636	14.56	18.3	12.5	3.2	4.91304	0.674281	20.5	3.127	2.075	20.9572	25.0891	10.1277	23.6231
T79	C6	7-77	18.44	20.1	13.2	2.3	4.46799	0.424606	21.5	2.78	NA	NA	NA	6.8003	21.1815
T80	C6	8-131	21.4	18.2	13	2.8	5.42609	0.38669	20	2.356	1.5	17.2071	20.6154	10.1277	25.6389
T81	C6	CK3	22.8	19.3	10.5	3.4	5.3847	0.628402	16.5	2.914	2.405	17.4013	20.8467	5.3866	20.1226
T82	C1	10-105	16.24	18	8.88	2.5	3.57391	0.448596	21	2.375	NA	9.4188	11.3913	11.9629	23.1842
T83	C1	2-296	12.74	12	9.3	4.1	2.80435	0.26355	24	2.298	NA	8.2102	9.97083	10.1951	21.2046
T84	C1	2-101	21	13.7	9.16	3	3.65652	0.384432	17	3.179	1.05	9.2548	11.1984	10.7748	20.8923
T85	C1	7-258	14.86	15.3	10.2	1.4	5.14348	0.389111	17.5	2.874	1.75	16.5397	19.8211	9.1237	23.8382
T86	C1	11-26	15.14	15.1	8.62	3.2	5.33043	0.36449	18	3.063	NA	7.4176	9.0414	9.7871	19.1694
T87	C3	0-1077	21.12	15.23	5.92	3.5	5.04348	0.262094	24.246	2.841	1.59	9.3218	11.2772	9.3654	15.8308
T88	C3	0-373	15.08	17	8.58	4	NA	0.374029	22	2.546	1.76	17.2318	20.6448	10.4858	23.8557
T89	C3	CK3	20.82	16	10.28	5.5	NA	0.289882	19.5	3.677	1.84	11.84	14.2471	10.9789	21.3778
T90	C3	2-101	15.36	14.7	7.2	4	3.08696	0.567641	19.5	2.486	1.73	8.7217	10.5716	10.0926	23.4679
T91	C4	8-131	25.32	13.46	9.46	3.6	4.9	0.38722	17.246	3.212	NA	14.9761	17.9627	10.5021	24.6159
T92	C4	0-53	25.06	21.2463	8.83	4	5.60435	0.284761	19.3584	2.921	NA	12.0265	14.4676	6.9819	22.2548
T93	C4	6-22	19.94	16.2	10.18	4.2	4.0913	0.353084	20	2.616	NA	11.9552	14.3833	9.6129	21.9565
T94	C4	6-22	19.38	17.675	8.23	5	4.27826	0.285972	17.2347	3.091	1.85	7.3983	9.01879	9.2387	22.315
T95	C4	CK4	20.64	20.7	10.76	4.1	5.99565	0.318725	19	3.043	1.48	9.2447	11.1865	9.6586	22.0952
T96	C4	10-73	16.62	19.0987	10.06	3.2	4.73043	0.3801	16.876	3.505	1.36	14.5878	17.5018	10.5007	23.1981
T97	C4	0-1077	22.14	16.4567	12.22	2.9	4.1087	0.364817	20.876	3.129	2.42	8.5966	10.4246	6.2568	21.5757
T98	C4	CK1	16.24	18.85	11.28	3.5	5.6913	0.368317	21.8765	3.124	NA	9.2447	11.1865	5.3537	21.4405
T99	C4	10-105	27.12	18.1	6.9	2.7	4.35217	0.404846	20.5	3.301	1.83	9.675	11.6929	10.1293	25.2848
